# Supplementary material for: High Concentrations of Atmospheric Ammonia Induce Alterations in the Hepatic Proteome of Broilers (Gallus gallus): An iTRAQ-Based Quantitative Proteomic Analysis
Source: PLoS One. 2015 Apr 22;10(4):e0123596. doi: 10.1371/journal.pone.0123596 (PMC4406733; doi:10.1371/journal.pone.0123596)
Supplement: S4 Table — (XLS) [file pone.0123596.s004.xls]

## Sheet: Sheet1
Table S4 List of all differently expressed proteins (n=34) identified in the study
Accession	Description	113/113	114/113	115/113	116/113	117/113	121/113	Log2 113/113	Log2 114/113	Log2 115/113	Log2 116/113	Log2 117/113	Log2 121/113	Log2 Ratio	P-value
H9KZK9	Uncharacterized protein OS=Gallus gallus PE=4 SV=2 - [H9KZK9_CHICK]	1	1.081	1.116	0.743	0.772	0.74	0	0.112367	0.158337	-0.428566	-0.373327	-0.434403	-0.502333	0.000591206
H9KZJ3	Uncharacterized protein OS=Gallus gallus PE=4 SV=2 - [H9KZJ3_CHICK]	1	0.856	1.144	0.68	0.744	0.75	0	-0.224317	0.194087	-0.556393	-0.426625	-0.415037	-0.455942	0.024194
F1NRG5	Uncharacterized protein (Fragment) OS=Gallus gallus GN=TM9SF3 PE=4 SV=2 - [F1NRG5_CHICK]	1	1.146	1.001	0.786	0.683	0.908	0	0.196607	0.00144197	-0.347399	-0.550043	-0.139236	-0.411575	0.0383975
E1BY93	Uncharacterized protein OS=Gallus gallus GN=IGJ PE=4 SV=1 - [E1BY93_CHICK]	1	0.954	0.844	0.762	0.708	0.677	0	-0.0679388	-0.244685	-0.392137	-0.498179	-0.562772	-0.380155	0.0125801
F1NDH2	Angiotensinogen OS=Gallus gallus GN=AGT PE=3 SV=2 - [F1NDH2_CHICK]	1	1.12	0.9	0.813	0.76	0.754	0	0.163499	-0.152003	-0.298673	-0.395929	-0.407364	-0.371154	0.0189338
F1NDD1	Uncharacterized protein (Fragment) OS=Gallus gallus GN=SFXN2 PE=4 SV=2 - [F1NDD1_CHICK]	1	1.019	1.1	0.766	0.888	0.792	0	0.0271541	0.137504	-0.384584	-0.171368	-0.336428	-0.352346	0.0102355
F1P4G4	Uncharacterized protein OS=Gallus gallus GN=TBXAS1 PE=3 SV=2 - [F1P4G4_CHICK]	1	0.957	1.116	0.809	0.835	0.762	0	-0.0634092	0.158337	-0.305788	-0.260152	-0.392137	-0.351002	0.0101003
P09987	Histone H1 OS=Gallus gallus PE=1 SV=2 - [H1_CHICK]	1	1.094	0.966	0.71	0.874	0.824	0	0.129613	-0.0499049	-0.494109	-0.194295	-0.279284	-0.349132	0.0284033
F1NIU6	Uncharacterized protein OS=Gallus gallus GN=M6PR PE=2 SV=2 - [F1NIU6_CHICK]	1	1.067	1.273	0.908	0.863	0.873	0	0.0935602	0.348232	-0.139236	-0.212568	-0.195946	-0.329847	0.0362106
F1NXK0	Mini-chromosome maintenance complex-binding protein OS=Gallus gallus GN=MCMBP PE=4 SV=2 - [F1NXK0_CHICK]	1	1.044	1.101	0.965	0.765	0.8	0	0.0621217	0.138814	-0.0513992	-0.386468	-0.321928	-0.320244	0.0438642
Q5ZJ68	Uncharacterized protein OS=Gallus gallus GN=RCJMB04_20f2 PE=2 SV=1 - [Q5ZJ68_CHICK]	1	1.066	1.066	0.775	0.908	0.881	0	0.0922074	0.0922074	-0.367732	-0.139236	-0.182786	-0.29139	0.0189491
F1NSI8	Uncharacterized protein OS=Gallus gallus PE=4 SV=2 - [F1NSI8_CHICK]	1	1.047	1.195	0.825	0.888	0.947	0	0.0662614	0.257011	-0.277534	-0.171368	-0.0785637	-0.283579	0.0419585
B8ZX71	Sixth complement component OS=Gallus gallus GN=C6 PE=2 SV=1 - [B8ZX71_CHICK]	1	1.097	1.037	0.896	0.887	0.803	0	0.133564	0.0524159	-0.158429	-0.172994	-0.316528	-0.277977	0.0120097
Q5ZLM4	Uncharacterized protein OS=Gallus gallus GN=GLB1 PE=2 SV=1 - [Q5ZLM4_CHICK]	1	0.973	0.877	1.091	1.177	1.15	0	-0.0394883	-0.189351	0.125651	0.235114	0.201634	0.263746	0.0162988
F1NE09	Uncharacterized protein OS=Gallus gallus GN=CYFIP2 PE=4 SV=2 - [F1NE09_CHICK]	1	1.122	0.919	1.25	1.245	1.2	0	0.166073	-0.121863	0.321928	0.316146	0.263034	0.285633	0.0288419
E1BYU8	Uncharacterized protein OS=Gallus gallus GN=NUP98 PE=4 SV=2 - [E1BYU8_CHICK]	1	1.163	1.138	1.368	1.363	1.292	0	0.217851	0.186501	0.452068	0.446786	0.369606	0.288036	0.0169042
F1P4I9	Proteasomal ubiquitin receptor ADRM1 OS=Gallus gallus GN=ADRM1 PE=2 SV=1 - [F1P4I9_CHICK]	1	0.879	0.871	1.21	1.114	1.045	0	-0.186065	-0.199255	0.275007	0.155749	0.0635029	0.293193	0.0298931
H9L081	Uncharacterized protein OS=Gallus gallus GN=AKAP8L PE=4 SV=2 - [H9L081_CHICK]	1	0.947	0.886	1.025	1.215	1.251	0	-0.0785637	-0.174621	0.0356239	0.280956	0.323082	0.297616	0.0444255
E1BXY6	Uncharacterized protein OS=Gallus gallus GN=GOLGA3 PE=4 SV=2 - [E1BXY6_CHICK]	1	1.052	0.95	1.239	1.186	1.266	0	0.0731347	-0.0740006	0.309176	0.246104	0.340277	0.298808	0.00414823
E7EDS8	Fatty acid desaturase 1 OS=Gallus gallus GN=FADS1 PE=2 SV=1 - [E7EDS8_CHICK]	1	0.966	0.887	1.144	1.19	1.198	0	-0.0499049	-0.172994	0.194087	0.250962	0.260628	0.309525	0.00504709
D0VX28	Cytochrome b-c1 complex subunit 6 OS=Gallus gallus PE=1 SV=1 - [D0VX28_CHICK]	1	1.011	0.958	1.36	1.247	1.095	0	0.015783	-0.0619024	0.443607	0.318461	0.130931	0.313039	0.0290044
E1BUZ3	Uncharacterized protein OS=Gallus gallus GN=DHRS12 PE=4 SV=2 - [E1BUZ3_CHICK]	1	1.022	0.906	1.271	1.207	1.167	0	0.0313952	-0.142417	0.345964	0.271426	0.222805	0.317072	0.00789375
F1NB83	Uncharacterized protein (Fragment) OS=Gallus gallus GN=TPP1 PE=4 SV=2 - [F1NB83_CHICK]	1	1.052	0.945	1.348	1.235	1.156	0	0.0731347	-0.0816138	0.43082	0.304511	0.209141	0.317651	0.0153402
E1BUS2	Uncharacterized protein OS=Gallus gallus GN=NOP58 PE=4 SV=2 - [E1BUS2_CHICK]	1	1.056	1.12	1.498	1.293	1.187	0	0.0786098	0.163499	0.583038	0.370722	0.24732	0.319657	0.0424889
F1NVF2	Uncharacterized protein OS=Gallus gallus GN=MAP2K6 PE=4 SV=2 - [F1NVF2_CHICK]	1	0.919	0.926	1.107	1.278	1.181	0	-0.121863	-0.110916	0.146655	0.353888	0.240009	0.324444	0.0104922
F1NMA3	Sulfotransferase family cytosolic 1B member 1 OS=Gallus gallus GN=SULT1B1 PE=4 SV=2 - [F1NMA3_CHICK]	1	0.83	0.905	1.039	1.209	1.192	0	-0.268817	-0.14401	0.0551957	0.273814	0.253384	0.33174	0.0335813
F1N8A7	Uncharacterized protein OS=Gallus gallus GN=RBKS PE=4 SV=2 - [F1N8A7_CHICK]	1	0.868	0.913	1.27	1.179	1.083	0	-0.204233	-0.131313	0.344828	0.237564	0.115033	0.344324	0.0182238
E1BZY3	Uncharacterized protein (Fragment) OS=Gallus gallus GN=A2LD1 PE=4 SV=2 - [E1BZY3_CHICK]	1	0.914	0.887	1.145	1.12	1.299	0	-0.129734	-0.172994	0.195348	0.163499	0.377401	0.346325	0.0148743
F1NQF6	Uncharacterized protein OS=Gallus gallus GN=MAN2B2 PE=4 SV=2 - [F1NQF6_CHICK]	1	0.901	0.955	1.372	1.149	1.144	0	-0.150401	-0.0664274	0.45628	0.200379	0.194087	0.355858	0.0212115
E1C9D0	Uncharacterized protein OS=Gallus gallus GN=DDO PE=4 SV=1 - [E1C9D0_CHICK]	1	0.888	0.795	1.139	1.293	1.087	0	-0.171368	-0.330973	0.187768	0.370722	0.120352	0.393728	0.0315414
E1BYN1	Uncharacterized protein OS=Gallus gallus GN=LOC100858955 PE=4 SV=2 - [E1BYN1_CHICK]	1	0.993	0.996	1.313	1.311	1.39	0	-0.0101344	-0.00578235	0.392867	0.390668	0.475085	0.424845	0.000108986
E1BUD0	Uncharacterized protein (Fragment) OS=Gallus gallus GN=LOC771069 PE=3 SV=2 - [E1BUD0_CHICK]	1	1.035	0.809	1.196	1.315	1.35	0	0.0496308	-0.305788	0.258217	0.395063	0.432959	0.447466	0.0220917
P08267	Ferritin heavy chain OS=Gallus gallus GN=FTH PE=2 SV=2 - [FRIH_CHICK]	1	0.936	0.793	1.32	1.261	1.326	0	-0.0954196	-0.334607	0.400538	0.334568	0.407081	0.524071	0.00684352
E1C004	Uncharacterized protein (Fragment) OS=Gallus gallus GN=CA4 PE=4 SV=2 - [E1C004_CHICK]	1	1.392	1.042	1.536	1.839	1.95	0	0.477159	0.0593553	0.619178	0.878921	0.963474	0.641686	0.024498
